# Supplementary material for: Functionalized C3-Symmetric Building Blocks—The Chemistry of Triaminotrimesic Acid
Source: Molecules. 2022 Jul 7;27(14):4369. doi: 10.3390/molecules27144369 (PMC9322044; doi:10.3390/molecules27144369)
Supplement: Supplementary file 1 [file molecules-27-04369-s001.zip]

Archive with 1 entries (1 files):
- molecules-1771940-supplementary.pdf
